# Supplementary material for: Exploring the value of community engagement activities within a participatory action research study to improve care for people affected by skin neglected tropical diseases in Liberia
Source: Res Involv Engagem. 2025 Mar 24;11:27. doi: 10.1186/s40900-025-00695-2 (PMC11931812; doi:10.1186/s40900-025-00695-2)
Supplement: Supplementary file 1 — Additional file 1: Table of studies included in the literature review focusing on community engagement related to neglected tropical disease in low-middle income countries. Details of country of focus study type, condition of focus and community involved. [file 40900_2025_695_MOESM1_ESM.xlsx]

## Sheet: Sheet2
	Title: Studies included in the literature review focusing on community enaggament related to neglected tropical disease in low-middle income countries.
	CDD: community drug distributor; CHW: community health worker; MOH: Ministry of Health; NGO: non-governmental organisation; NTD: neglected tropical disease
	Study	Country Of Focus	Type Of Study	Condition Of Focus	Community Involved
	Aagaard-Hansen, Mwanga and Bruun (2009)	Africa	Review	Schistosomiasis	-
	Abdulmalik et al. (2018)	Nigeria	Qualitative	Lymphatic Filariasis	Persons affected
	Agboraw et al. (2021)	Liberia	Mixed Methods	NTDs (Lymphatic Filariasis, Schistosomiasis, Onchocerciasis)	Households, formal health providers (CHW and CDD), community leaders
	Amazigo et al. (2021)	Sub-Saharan Africa	Review	Onchocerciasis, Lymphatic Filariasis and others	CCD
	Anyolitho et al. (2022)	Uganda	Mixed Methods	Schistosomiasis	Households, local government workers and authority, and village health teams (VHTs)
	Armah et al. (2015)	Tanzania	Quantitative	NTDs	Households
	Banda, Deribe and Davey (2021)	Sub-Saharan Africa	Review	NTDs	-
	Bardosh et al. (2014)	Tanzania	Mixed Methods	Rabies	Community members, community leaders, researchers, district officials
	Bigio et al. (2022)	Cambodia	Quantitative	Dengue	Households
	Biritwum et al. (2017)	Ghana	Mixed Methods	Lymphatic Filariasis	Community leaders, community members, health providers, NGOs
	Clark et al. (2021)	West And Central Africa	Review	NTDs	Research consortium, country teams and national ministry departments
	Collinson et al. (2020)	Ghana	Secondary Data Analysis	Buruli Ulcer	Patients
	Davies et al. (2022)	Ethiopia	Qualitative	Podoconiosis, Lymphatic Filariasis, Leprosy	Community members, religious leaders, affected persons, formal health provider and decision makers (programme managers and focal persons)
	de Stigter, de Geus and Heynders (2000)	Nepal	Qualitative	Leprosy	Community members
	Dean et al. (2019)	Cameroon, Ghana, Liberia And Nigeria	Qualitative	NTDs	Program implementers, community members, formal and informal health providers, persons affected, leaders and teachers
	Duamor et al. (2017)	Cameroon	Mixed Methods	Onchocerciasis	Program implements and coordinators, district health officials, community leaders, CDD
	Ebenso et al. (2010)	Nigeria	Review	Leprosy	Person affected
	Eneanya, Garske and Donnelly (2019)	Nigeria	Mixed Methods	Lymphatic Filariasis	Patient and community members
	Forrer et al. (2021)	Cameroon	Mixed Methods	Onchocerciasis	Community members and CDD
	Girma et al. (2018)	Ethiopia	Quantitative	Leprosy	Patients
	Guthmann et al. (1997)	Peru	Mixed Methods	Leishmaniasis	Patients, leaders of patient association, health workers and health authorities
	Gyapong, Webber and Bennett (1998)	Ghana	Mixed Methods	Lymphatic Filariasis	Community leaders, local government, teacher, informal health provider, peripheral health worker, women’s group leader
	Hirve et al. (2017)	Indian Subcontinent	Review	Visceral Leishmaniasis	In-country researchers, national program managers and partners
	Katabarwa, Richards and Ndyomugyenyi (2000)	Uganda	Review	Onchocerciasis	-
	Khan et al. (2019)	Kenya	Qualitative	Soil-Transmitted Helminths	National level policy makers, county/sub county level policy makers, frontline implementers (teachers, CHW, community mobilisers)
	Kisoka et al. (2017)	Tanzania	Qualitative	Lymphatic Filariasis	Community members, CDD, community leaders (religious and chairperson) and executive leader, health workers
	Laboudi et al. (2018)	Morocco	Review	Cutaneous Leishmaniasis	-
	Legge et al. (2020)	Kenya	Qualitative	Soil-Transmitted Helminths	Program implementers (CHA, CHV) and recipients (community members, opinion leaders)
	Lenk et al. (2020)	Cameroon	Secondary Quantitative	Onchocerciasis	General population
	Madon et al. (2018)	Tanzania	Mixed Methods	NTDs	social services committee, village government, VICOBA (bank) group representative, religious leaders, NGO/ civil society, CHW, teachers, youth representative, politicians
	Marks et al. (2017)	Ghana	Mixed Methods	Yaws And Yaws-Like Skin Disease	Community members
	Martin et al. (2021)	Mozambique	Mixed Methods	Schistosomiasis	Health personnel, community dialogue facilitators and community members
	Mburu et al. (2021)	Tanzania	Mixed Methods	Brucellosis	Livestock farmers
	Meyrowitsch, Simonsen and Makunde (1996)	Tanzania	Quantitative	Bancroftian Filariasis	Community members
	Mogaji et al. (2021)	Nigeria	Mixed Methods	NTDs	General population
	Moos et al. (2021)	Rural East Africa	Scoping Review	Snakebite Envenoming	Rural communities
	Mpanya et al. (2012)	Congo	Qualitative	African Trypanosomiasis	Community members
	Ngondi et al. (2008)	Sudan	Quantitative	Trachoma	General population
	Nicholls et al. (2018)	Colombia	Quantitative	Onchocerciasis	General population
	Nji et al. (2021)	Cameroon	Qualitative	Onchocerciasis	Community members and CDD
	Njomo et al. (2020)	Kenya	Mixed Methods	Lymphatic Filariasis	Households, health sector governance, education sectors, religious sectors, NGO, county commissioner, local administrative leaders
	Olamiju et al. (2014)	Nigeria	Quantitative	NTDs	General population
	Ortu and Williams (2017)		Review	NTDs	-
	Ozano et al. (2020)	Liberia And Nigeria	Qualitative	NTDs	Communities, frontline health workers, county and national health systems staff
	Person et al. (2016)	Zanzibar	Mixed Methods	Schistosomiasis	Communities, school children, teachers, leaders
	Polidano et al. (2022)	Brazil, Ethiopia and Sri Lanka	Qualitative	Cutaneous Leishmaniasis	Community advisory group (village/municipal level) and communities of practice (policy level)
	Rassi et al. (2016)	Mozambique	Quantitative	Schistosomiasis	Households
	Rubenstein et al. (2021)	Chad	Quantitative	Guinea Worm	villagers, local leaders, community volunteers, and supervisors
	Semrau et al. (2020)	Ethiopia	Protocol (ENDPOINT)	Podoconiosis, Lymphatic Filariasis and Leprosy	research consortium, NTD/mental health programme implementer, policy makers, health service planners, health managers and decision makers, health workers (facility and community), leaders (community, traditional, faith), members of service user organisation and affected persons
	Silumbwe, Halwindi and Zulu (2019)	Zambia	Qualitative	Lymphatic Filariasis	Community members, traditional and religious healers and programme managers, CDD
	Smits (2009)	Morocco	Review	NTDs	-
	Stanton et al. (2016)	Malawi And Ghana	Mixed Methods	Lymphatic Filariasis	Health workers, MDA supervisors at the district or national level
	Tesfaye et al. (2021)	Ethiopia	Mixed Methods	Podoconiosis, Lymphatic Filariasis and Leprosy	ENDPOINT consortium, universities, MOH, NGOs, health professional, patients, religious and community leader, community health workers, district level education, women affairs and small scale enterprise
	Ukwaja et al. (2020)	Nigeria	Mixed Methods	NTDs	Communities (including persons affected), frontline health workers, county and national health systems staff
	Velema (2008)	Bangladesh, India and Africa	Review	Leprosy	Communities, school children, teachers, leaders
