# Supplementary material for: Exploring the value of community engagement activities within a participatory action research study to improve care for people affected by skin neglected tropical diseases in Liberia
Source: Res Involv Engagem. 2025 Mar 24;11:27. doi: 10.1186/s40900-025-00695-2 (PMC11931812; doi:10.1186/s40900-025-00695-2)
Supplement: Supplementary file 2 — Additional file 2: Table of the application of the UNICEF (2020) community engagement standards across studies related to neglected tropical disease in low-middle income countries. [file 40900_2025_695_MOESM2_ESM.xlsx]

## Sheet: Sheet1
	Title: Table of the application of the UNICEF (2020) community engagement standards across studies related to neglected tropical disease in low-middle income countries
	Study	Participation	Empowerment & Ownership	Inclusion	Two-way Communication	Adaptability and Localization	Building on local capacity
	Aagaard-Hansen, Mwanga and Bruun (2009)
	Abdulmalik et al. (2018)	x		x		x
	Agboraw et al. (2021)	x
	Amazigo et al. (2021)
	Anyolitho et al. (2022)	x	x			x
	Armah et al. (2015)	x
	Banda, Deribe and Davey (2021)
	Bardosh et al. (2014)	x				x
	Bigio et al. (2022)	x					x
	Biritwum et al. (2017)	x			x	x	x
	Clark et al. (2021)	x	x		x	x	x
	Collinson et al. (2020)			x
	Davies et al. (2022)	x		x		x
	de Stigter, de Geus and Heynders (2000)	x
	Dean et al. (2019)	x		x		x	x
	Duamor et al. (2017)	x
	Ebenso et al. (2010)
	Eneanya, Garske and Donnelly (2019)	x	x	x		x
	Forrer et al. (2021)	x				x
	Girma et al. (2018)	x		x		x	x
	Guthmann et al. (1997)	x		x
	Gyapong, Webber and Bennett (1998)	x				x	x
	Hirve et al. (2017)
	Katabarwa, Richards and Ndyomugyenyi (2000)
	Khan et al. (2019)	x				x
	Kisoka et al. (2017)	x	x			x
	Laboudi et al. (2018)
	Legge et al. (2020)	x				x
	Lenk et al. (2020)
	Madon et al. (2018)	x	x	x	x	x	x
	Marks et al. (2017)	x				x	x
	Martin et al. (2021)	x	x		x	x	x
	Mburu et al. (2021)	x
	Meyrowitsch, Simonsen and Makunde (1996)	x
	Mogaji et al. (2021)	x
	Moos et al. (2021)
	Mpanya et al. (2012)	x				x	x
	Ngondi et al. (2008)
	Nicholls et al. (2018)
	Nji et al. (2021)	x
	Njomo et al. (2020)	x	x		x	x	x
	Olamiju et al. (2014)	x
	Ortu and Williams (2017)
	Ozano et al. (2020)	x	x			x
	Person et al. (2016)	x	x	x	x	x	x
	Polidano et al. (2022)	x	x	x	x	x	x
	Rassi et al. (2016)	x
	Rubenstein et al. (2021)	x
	Semrau et al. (2020)
	Silumbwe, Halwindi and Zulu (2019)	x	x		x	x
	Smits (2009)
	Stanton et al. (2016)	x	x		x	x	x
	Tesfaye et al. (2021)	x	x	x	x	x	x
	Ukwaja et al. (2020)	x		x		x	x
	Velema (2008)
